# Supplementary material for: Isolation and Characterisation of Quercitrin as a Potent Anti-Sickle Cell Anaemia Agent from Alchornea cordifolia
Source: J Clin Med. 2022 Apr 13;11(8):2177. doi: 10.3390/jcm11082177 (PMC9024604; doi:10.3390/jcm11082177)
Supplement: Supplementary file 1 [file jcm-11-02177-s001.zip]

Archive with 2 entries (2 files):
- Supplementary figures - V3.pdf
- Table S1.csv
